# Supplementary material for: Phytoplasma Infection Blocks Starch Breakdown and Triggers Chloroplast Degradation, Leading to Premature Leaf Senescence, Sucrose Reallocation, and Spatiotemporal Redistribution of Phytohormones
Source: Int J Mol Sci. 2022 Feb 5;23(3):1810. doi: 10.3390/ijms23031810 (PMC8836287; doi:10.3390/ijms23031810)
Supplement: Supplementary file 1 [file ijms-23-01810-s001.zip]

Archive with 1 entries (1 files):
- ijms-1569747-SI.pdf
